# Supplementary material for: Toxicity of Ablative Radiation Therapy in the Management of Patients with Child-Pugh B/C Liver Function and Unresectable Hepatocellular Carcinoma (HCC)
Source: Cancers (Basel). 2026 Feb 19;18(4):681. doi: 10.3390/cancers18040681 (PMC12939832; doi:10.3390/cancers18040681)
Supplement: Supplementary file 1 [file cancers-18-00681-s001.zip]

Archive with 1 entries (1 files):
- cancers-4134585-supplementary.pdf
